# Supplementary material for: Differential role of pre- and postsynaptic neurons in the activity-dependent control of synaptic strengths across dendrites
Source: PLoS Biol. 2019 Jun 5;17(6):e2006223. doi: 10.1371/journal.pbio.2006223 (PMC6576792; doi:10.1371/journal.pbio.2006223)
Supplement: S1 Data — Data for Fig 1C, 1D and 1H; Fig 2C–2E and 2H; Fig 3E–3H; Fig 4C–4L; Fig 5C, 5D and 5I–5N; Fig 6D and 6G; Fig 7A–7D and 7G; S1A–S1E Fig; S2A–S2D Fig; S3 Fig; S4B Fig; S5A–S5F Fig; S6A and S6B Fig; and S7A–S7E Fig. (XLSX) [file pbio.2006223.s010.xlsx]

## Sheet: Figure 1C
		EPSC amplitude (1st peak)			PPR
	Triplet	Input 1 (-pA)	Input 2 (-pA)		Input 1	Input 2
	1	33.76	63.09		1.06	0.68
	2	98.23	57.92		2.09	0.74
	3	19.15	67.69		1	1.84
	4	149.91	47.28		0.81	0.93
	5	77.99	37.8		0.59	1.03
	6	50.85	75.14		1.63	0.96
	7	460.07	1731.47		0.65	0.63
	8	232.09	10.66		0.68	1.67
	9	75.22	58.51		1.32	1.85
	10	1021.96	25.28		0.61	0.91
	11	37.58	90.79		1.36	0.74
	12	204.17	24.47		0.9	1.27
	13	531.17	636.87		0.84	0.86
	14	420.85	238.01		0.97	1.2
	15	102.19	200.49		1.32	1.08
	16	22.13	165.47		0.47	1.42
	17	483.92	539.82		0.81	0.76
	18	22.32	37.43		0.88	1.03
	19	219.45	80.21		1.31	1.48
	20	558.06	178.12		0.81	0.43
	21	27.3	23.37		0.59	0.5
	22	7.89	497.73		1.58	1.16
	23	53.63	208.3		1.29	1.61
	24	212.84	59.64		1.15	0.42
	25	20.88	34.37		0.51	0.95
	26	28.56	15.64		1.49	1.04
	27	360.18	472.31		1.42	0.98
	28	22.03	45.98		2.07	0.3
	29	27.01	218.13		0.69	2.21

## Sheet: Figure 1D
			PPR
		Triplet	Input 1	Input 2
		1	1.06	0.68
		2	2.09	0.74
		3	1	1.84
		4	0.81	0.93
		5	0.59	1.03
		6	1.63	0.96
		7	0.65	0.63
		8	0.68	1.67
		9	1.32	1.85
		10	0.61	0.91
		11	1.36	0.74
		12	0.9	1.27
		13	0.84	0.86
		14	0.97	1.2
		15	1.32	1.08
		16	0.47	1.42
		17	0.81	0.76
		18	0.88	1.03
		19	1.31	1.48
		20	0.81	0.43
		21	0.59	0.5
		22	1.58	1.16
		23	1.29	1.61
		24	1.15	0.42
		25	0.51	0.95
		26	1.49	1.04
		27	1.42	0.98
		28	2.07	0.3
		29	0.69	2.21

## Sheet: Figure 1H
		Synapse pair comparison - DRRP size normalized to SD
		Different dendrite		Same dendrite
		Different axon	Same axon	Different axon	Same axon
		3.01303	0.402529	1.1933	2.25892
		1.65795	0.613267	1.74444	0.0505724
		2.7411	2.34776	2.17921	0.062501
		2.569	0.587857	1.87068	0.553997
		1.07035	0.448131	2.45537	2.09975
		2.73637	1.94517	3.5523	0.106177
		3.54938	0.0348539	3.0751	1.73139
		2.16094	1.50462	1.21436	0.159172
		1.47691	0.286349	2.18983	0.369725
		3.15214	1.68262	1.73735	0.49249
		3.12865	1.16105	1.68579	0.197568
		5.81209	0.349533	1.8859	0.35643
		2.00413	0.0303807	2.2314	0.0979762
		1.93778	0.674091	2.27594	1.02729
		3.3484	2.56726	2.2153	0.885824
		3.63295	7.02241	3.44482	0.248264
		1.6359	4.92863	0.00497026	1.12427
		0.651228	0.52225	2.7662	0.770825
		1.20616	0.531196	3.98565	0.158489
		1.45846	1.30637	2.99234	0.635261
		0.0652346	0.450989	2.92469	0.60575
		2.99539	0.733486	2.82304	0.595126
		3.09746	2.22239	1.33122	0.774055
		2.27917	0.801764	3.09982	0.806735
		1.42839	0.133451	3.25869	0.78878
		1.71244	1.91349	1.96866	0.043614
		1.20659	2.86156	1.82011	0.619729
		2.62666	1.99046	2.37261	0.818228
		2.4842	2.64026	0.765854	0.656322
		0.301198	1.85981	0.590156	2.1561
		1.58533	6.95059	3.69023	0.806611
		1.82005	3.62226	0.955656	0.72429
		2.413	1.18671	2.2404	0.684032
		2.58578	2.03836	1.96325	0.727211
		0.906575	0.889676	3.41717	2.85405
		1.19553	0.493112	1.23604	0.107482
		2.42462	0.288151	3.18258	0.577854
		3.73359	1.68554	4.43813	0.195145
		1.97375	1.36117	3.28975	1.95853
		0.0689002	0.0116801	2.73408	1.36247
		0.316295	1.53432	0.749328	1.61303
		3.51205	1.639	1.1316	0.700558
		0.835314	1.27462	1.73891	0.640417
		2.96929	0.914154	1.36098	1.58905
		0.920864	1.06376	1.58408	0.877809
		0.754298	0.172779	1.52015	0.996288
		1.83173	5.6723	2.20903	0.53424
		3.07678	1.06568	2.00686	0.0827548
		2.37386	0.59991	3.6199	0.815308
		2.9268	0.311697	0.100213	1.21392
		1.78445	0.192287	1.42218	1.6021
		3.26906	2.987	1.3716	0.54561
		0.257459	0.000124256	3.48732	1.86074
		2.03625	0.483606	3.81933	1.14322
		2.3231	0.542068	2.33838	1.20442
		1.87167	0.10158	2.84908	1.18578
		1.59465	7.24794	0.257086	1.21436
		2.26178	0.540018	2.62659	6.51445
		2.25612	1.10476	0.651352	1.85478
		3.11964	2.4499	1.80948	0.357299
		3.3753	1.15726	1.78792	1.3119
		4.30014	0.308901	1.72673	4.89123
		0.906078	1.10421	1.85577	1.38459
		2.53067	1.34532	0.60078	0.0611963
		0.600655	1.58073	2.82509	0.486712
		2.93543	1.18373	2.93332	1.25499
		3.01757	8.67055	2.14653	0.365749
		0.173959	0.485221	4.0684	0.448503
		0.94479	1.70166	0.773873	0.285527
		1.0225	1.0857	1.93118	0.181717
		2.60395	2.46943	0.158715	1.23562
		2.36842	0.903086	2.0959	0.126012
		1.0851	0.903186	0.155015	0.865782
		0.498547	0.219421	4.00508	1.68476
		2.02279	3.30801	0.240323	0.165316
		0.532651	1.37683	0.408139	1.23552
		1.88278	1.87638	1.62395	0.247224
		3.143	2.53384	0.764673	1.57625
		1.84748	1.73866	1.78347	0.197019
		1.99939	1.88938	0.00440042	0.63306
		2.05329	2.1608	2.44163	0.964992
		0.350533	1.52215	0.780174	0.555853
		3.92577	1.67136	1.11941	2.0761
		0.0182017	0.694266	1.89038	0.0714068
		0.787875	0.570254	1.99349	2.52194
		2.26351	0.00830079	0.566254	0.598457
		0.166216	0.953191	1.0477	0.800376
		2.64935	3.1349	1.99239	1.12291
		2.0823	1.45014	2.36322	1.77897
		1.72976	2.22341	1.024	0.598157
		2.137	1.68606	0.992294	0.485246
		0.800476	0.471145	0.851581	0.941189
		1.18631	0.146014	2.01269	1.29002
		2.84537	1.89478	0.504748	1.27922
		2.54234	1.33383	1.43204	0.129312
		1.12061	0.283227	2.44963	0.988894
		0.872583	1.32693	0.618159	2.00489
		0.439142	0.709067	3.38412	0.0178017
		2.21181	0.884484	3.76516	0.888584
		0.701867	1.0538	0.073707	1.10691
		2.75796	1.31452	0.130512	2.04659
		1.27092	0.63656	1.39473	0.551052
		4.00768	1.51004	0.724769	1.21222
		1.84327	0.324731	2.60695	0.391337
		0.818378	0.996295	1.64706	0.147214
		0.257424	2.21261	2.19011	1.82347
		1.85488	0.53075	2.89887	1.22372
		0.0887084	0.10831	0.252724	1.0204
		0.0927088	2.65005	0.886284	2.38733
		0.381936	2.52544	0.0562053	0.369335
		1.29462	1.33643	0.452143	1.16921
		0.409839	1.77007	1.12411	1.26762
		0.611758	1.0212	0.73847	0.339132
		0.178417	0.884584	2.41203	0.377836
		2.62685	0.275026	0.436441	1.33923
		1.00379	2.84947	2.1145	0.457844
		2.28302	0.010101	3.1686	0.0454043
		1.61635	0.413539	1.95469	0.283327
		1.47434	1.63366	0.796176	0.608458
		0.0452043	1.27932	2.1323	0.94759
		2.57104	0.182217	1.37133	0.802976
		2.03359	0.724969	0.910887	0.868983
		0.459844	0.660063	0.602157	0.621059
		0.31523	1.92728	2.25991	2.82017
		1.0934	1.81857	0.21502	0.695866
		1.49524	2.21871	4.39742	0.83838
		0.140113	0.0811077	0.159115	1.98939
		0.265025	0.246723	0.0511049	1.65346
		0.147914	1.62535	0.909486	0.716568
		0.0935089	1.24012	3.1667	2.79557
		0.609158	1.86698	0.348433	0.611258
		2.0597	0.227522	2.03889	1.0244
		3.54094	0.53025	2.59015	1.59745
		1.30992	1.24182	0.854081	0.882484
		0.694666	0.0907086	1.60185	0.455443
		0.84198	0.241423	2.76956	2.04479
		3.04329	2.03089	0.168916	0.777174
		0.367735	0.467744	1.69816	0.31993
		0.224121	3.00039	1.81657	1.65296
		3.31571	2.38673	1.72506	0.692466
		2.88998	0.580355	0.443142	2.0583
		0.643361	0.119711	1.70456	0.658162
		0.31543	2.36162	1.87448	0.191918
		2.1051	0.758572	1.74517	0.827679
		2.0778	0.363335	1.084	1.93738
		0.672364	2.50764	0.783474	0.673664
		1.80887	0.783474	0.31623	0.745071
		1.31282	0.860582	1.56395	4.39302
		0.0979093	0.556153	0.821978	0.543152
		2.1516	1.0785	2.0961	0.750371
		1.20911	1.40443	1.76877	0.341232
		3.135	3.25011	0.10651	0.239923
		2.95648	0.938889	1.12201	0.347033
		1.40933	1.19431	1.12771	2.34882
		0.31733	0.223521	2.1485	2.47484
		1.0359	0.0620059	1.75717	1.59805
		1.19691	1.45904	0.31453	0.449243
		0.0367035	1.86438	1.27582	0.173116
		1.20901	0.156115	1.90948	0.0579055
		2.66105	2.0678	1.48544	0.0554053
		2.93348	0.645861	1.65276	1.49374
		0.558553	1.45484	1.17401	2.77476
		0.773574	0.482546	1.31872	0.756572
		1.43004	0.182817	2.76956	0.458344
		0.683665	1.44174	0.298228	0.0680065
		2.45393	0.21242	0.284727	0.52505
		1.90488	1.52334	0.514049	0.267525
		1.23442	0.956691	0.393837	2.60065
		1.21962	0.647161	0.425841	1.13271
		1.0945	1.75727	1.22942	1.45254
		3.54354	1.39113	3.03709	2.64795
		0.219721	1.76497	0.907486	0.196119
		1.0767	0.563954	1.0715	0.258425
		0.356734	2.36952	2.84097	0.052605
		3.89917	0.285427	0.10371	0.345533
		0.474545	0.164416	2.64575	1.52154
		2.25471	2.37723	0.545052	0.764973
		2.47164	3.39262	0.52475	3.24041
		0.62736	1.13181	0.781274	0.469345
		0.344533	0.288827	3.21881	1.85788
		0.605058	2.55764	0.362735	0.614558
		1.33753	1.50364	1.43794	0.385837
		0.41964	1.93538	0.261725	0.495647
		3.09429	2.69516	2.50754	1.63075
		0.600757	0.466644	2.52964	1.0703
		0.084408	0.0353033	2.35972	0.340732
		1.41463	0.803876	0.602957	0.138213
		0.31463	0.224121	1.34723	0.31263
		2.1073	2.0595	2.19441	1.28822
		1.15661	3.55174	1.17311	0.0600057
		3.81446	0.855881	1.49794	2.20931
		2.04659	0.792775	1.54335	1.62475
		1.24542	1.57875	0.382536	1.10241
		1.46064	0.73137	2.57234	0.664063
		1.39853	0.0169016	2.1217	0.790075
			0.0159879		0.768056
			0.387098		0.35879
			1.33325		1.16468
			0.238941		0.356039
			0.91697		1.84853
			1.12166		1.83215
			1.82341		0.0556585
			0.965252		0.86789
			0.787711		0.849111
			0.586049		0.419113
			1.58076		0.421227
			0.659649		0.786954
			2.57516		0.382553
			1.47072		0.140821
			0.100831		1.12685
			2.04689		2.20457
			1.54492		1.8878
			1.64384		2.70004
			0.92929		0.983035
			0.0443354		0.84034
			0.240217		1.20607
			2.19185		0.812231
			0.542192		0.90477
			3.54042		0.365727
			0.517672		1.717

## Sheet: Figure 2C
		aEPSCs amplitude (-pA)
	Triplet	Input 1	Input 2
	1	16.603	18.569
	2	32.397	28.159
	3	12.058	12.958
	4	18.869	17.642
	5	10.089	10.045
	6	22.085	18.914
	7	23.326	20.188
	8	12.338	12.187

## Sheet: Figure 2D
Distribution of aEPSC amplitudes
Bin Center	input 1	input 2
0	2.58621	10.0372
15	43.9655	42.0074
30	24.1379	23.4201
45	14.6552	11.8959
60	6.89655	5.20446
75	3.87931	3.34572
90	1.72414	1.85874
105	1.2931	1.48699
120	0	0
135	0.431034	0.371747
150	0.431034	0.371747

## Sheet: Figure 2E
		aEPSCs frequency (Hz)
	Triplet	Input 1	Input 2
	1	9.308	8.917
	2	6.629	7.686
	3	4.583	12.722
	4	8.4	12.556
	5	7.667	4.609
	6	9	4.619
	7	9.333	8.6
	8	6.51	6.118

## Sheet: Figure 2H
Synapse pair comparison - DF normalized to fluorescence SD
SEP-GluA1						SEP-GluA2
Different axon		Same axon				Different axon		Same axon
Different dendrite	Same dendrite	Different dendrite	Same dendrite			Different dendrite	Same dendrite	Different dendrite	Same dendrite
1.15725	0.23446	1.4052	0.485384			1.93036	1.75782	1.43168	0.0247718
0.219368	0.429213	0.0940621	0.113135			0.518541	0.839029	0.0674343	0.0461547
3.47174	0.349299	1.96795	0.923324			1.56131	1.09716	0.0276432	0.0665168
0.0843137	1.49374	2.93492	1.03646			0.135145	0.44921	0.608285	0.107344
0.901427	0.338454	2.30813	0.0948871			0.0255374	0.119174	2.90636	0.116978
2.79038	0.0286132	0.578623	0.748148			0.457648	0.419259	1.26932	0.132841
2.7141	0.525644	0.86052	0.682457			2.4303	2.42576	2.33723	0.164906
3.31913	1.98535	0.111584	0.029196			1.75672	0.915667	0.578926	0.191752
0.342317	0.785274	2.08559	0.065691			2.18736	0.804427	2.32711	0.210101
3.0634	0.693405	2.11587	0.653261			1.20451	1.01358	2.54522	0.224322
0.204181	0.0401445	0.471905	0.00605006			0.999587	2.36379	1.09811	0.239574
1.36549	0.971614	2.20795	0.384179			1.30666	0.0851245	1.91105	0.251117
0.983659	1.65256	2.31863	0.196627			1.13257	2.79822	2.3602	0.255373
0.46417	0.13992	0.892671	0.580806			1.65008	2.11463	0.0893807	0.263886
0.00401494	1.46159	0.153192	0.47928			3.25923	0.586724	0.781688	0.305611
2.53744	0.252941	0.0508679	0.25434			1.38753	0.523516	0.411487	0.382515
0.237218	1.57373	1.68132	0.187576			0.00933431	0.270695	0.0638434	0.438452
0.112418	1.20255	0.406619	0.912444			1.12528	1.19022	0.778889	0.460283
1.75051	0.286132	0.70922	0.451453			1.2343	0.747587	1.08491	0.480953
0.160756	0.35169	2.42502	0.0512116			1.20923	1.50245	2.51016	0.48521
1.34916	1.58261	0.716933	0.417009			0.911051	0.406201	2.0299	0.519259
1.0693	1.2328	3.02325	0.228884			0.855501	0.00851245	0.669297	0.583573
1.37712	2.57339	1.05721	0.46822			1.84295	0.114918	0.280911	0.592729
0.619953	0.96242	1.20662	0.188124			2.6437	0.94294	1.18323	0.600128
1.49995	0.192717	1.14959	0.269645			1.07682	1.01724	2.17919	0.629728
2.16806	0.219368	2.04737	0.239336			0.508423	0.479839	0.0990547	0.687895
0.365797	2.72465	1.07423	0.121184			0.736327	2.28348	1.14225	0.744839
0.991689	0.293075	0.797991	0.954857			0.659663	0.593605	1.77059	0.774633
2.37947	1.97749	0.203472	0.0945403			1.55512	1.14489	0.248635	0.901876
2.00723	0.0266509	0.208777	1.0494			0.48305	1.99108	0.57459	0.90232
0.201843	0.064239	0.172104	1.14205			0.300014	0.30139	1.31785	0.919345
1.26147	0.362434	0.688416	0.228788			0.559013	2.30744	0.0297936	0.923601
0.994799	1.16095	1.81877	0.450012			2.67871	0.885295	4.45201	0.945877
0.00418054	0.212792	0.019335	1.37083			1.79187	0.527772	4.70313	1.02575
1.41236	0.749703	2.06562	0.221224			2.5712	1.75782	0.184412	1.04278
1.70635	2.0061	0.113135	0.920822			1.40603	1.54501	0.167439	1.07041
2.85478	1.36327	0.51253	0.156937			1.43435	1.25494	2.4303	1.17897
0.423279	0.493837	1.93664	0.658946			0.267217	1.01724	0.57459	1.32837
1.10009	1.18932	1.51679				2.44307	0.376891	3.36667	1.48968
1.04279	0.270423	0.417553				0.989954	0.14165	0.88582	1.6909
3.03274	1.37586	0.0624113				1.3496	0.209946	0.241754	1.69318
0.979644	0.243914	1.1669				1.49365	0.280911	0.248137	1.9451
1.30287	0.801633	1.56199				1.81932	0.395829	0.70095	2.12929
2.40093	0.999719	0.503631				1.94084	0.855501	0.657029	2.36887
1.55378	2.60364	1.02916				1.96982	1.68999	1.26932	2.38108
0.457703	1.40924	2.98213				1.93233	2.16642	0.165993	2.76359
0.721689	0.220827	1.62648				2.13467	0.30057	0.0495436
2.19617	0.0250832	1.07423				0.498188	0.763259	0.110662
2.20419	2.33325	0.945627				2.09832	2.03448	0.827561
0.102186	0.473708	0.387707				0.5021	0.376484	0.0743153
0.485807	1.59206	1.35981				0.411028	0.135202	2.29411
1.87498	0.0529426	2.16051				1.00234	0.523499	0.641168
2.25626	2.78636	2.99803				1.44961	0.249013	1.22024
2.91631	0.417454	1.63404				0.652782	1.17815	1.56567
0.623132	1.24865	0.893368				3.58056	2.34518	1.55352
0.344208	0.816828	0.378251				1.47265	2.52631	0.241754
1.45291	0.0321437	2.32403				0.891493	0.390844	1.08534
0.270423	2.10447	1.95248				0.168931	3.11188	0.9005
1.08025	0.308201	1.51014				2.55799	0.646946	1.63013
0.0731227	0.72607	1.22742				1.22628	0.394514	1.9451
0.540846	0.822501	0.0883286				0.412854	0.180742	1.01277
0.343053	0.445239	2.54752				1.10785	1.72636	1.07257
0.995236	0.00953774	1.04974				0.0724804	0.425489	3.48118
1.55378	1.38218	1.90709				0.260562	0.524453	0.268142
1.66275	2.14228	1.78345				2.54338	1.54927	1.23263
1.45248	0.0843137	1.2876				1.05968	1.18262	0.0936369
2.1026	0.967599	1.24823				0.626954	0.239963	1.31015
1.31589	0.22993	0.22695				1.39181	1.67919	1.45563
1.78826	1.41727	0.453901				0.931235	0.463783	1.0598
0.912444	1.27251	1.94043				2.2558	0.570334	1.09336
1.87258	0.0245805	0.922931				0.78811	0.223405	1.72002
2.72728	2.41597	0.782979				0.562411	0.269917	0.468185
0.897777	0.181517	0.639243				0.633057	1.17666	0.333254
0.374468	1.11615	0.945627				0.242672	0.672444	1.81315
1.33697	1.2876	0.877472				2.36646	0.845533	1.26153
2.29668	0.359255	0.111584				0.264329	0.034554	0.604384
0.788652	0.978066	0.0158962				0.954874	1.08244	1.77059
0.886829	0.334966	0.598518				1.79719	0.422334	1.91354
0.29561	0.204762	1.10716				0.135959	0.450245	1.30144
1.33572	0.393288	1.57302				2.43406	0.990871	0.370292
0.598225	0.693926	2.06969				1.95192	0.813938	2.392
0.779317	0.473708	0.650382				2.07164	0.400085	1.38355
2.13645	0.229919	2.29224				3.60449	1.36841	0.966163
1.51089	0.375151	2.27364				1.17712	0.969212	1.59183
0.552246	1.72252	2.17875				0.503364	0.550792	2.08129
1.43689	1.80383	0.764066				1.87274	2.27708	0.102149
0.810708	1.07398	0.340425				0.348181	1.86422	1.35098
1.18441	0.226002	0.3026				2.01093	0.419285	0.591615
0.395272	0.521942	0.822695				0.511399	4.04589	0.583103
0.0202622	0.228788	0.576832				2.14088	0.41711	1.33309
0.0160597	0.399304	0.858629				1.35137	3.09757	0.305433
3.43418	0.575443	2.52609				2.61332	0.527088	0.634433
0.817066	1.88324	0.811017				1.76114	0.64269	1.15344
2.23815	0.917041	0.3026				1.92302	0.127687	1.14067
0.979644	0.489822	2.20004				1.81315	1.18418	1.17046
0.321195	2.303	0.630345				0.787402	0.278905	2.41058
0.334752	0.932167	1.81371				0.0151383	0.702277	0.15748
0.139887	0.209879	0.0474435				1.92381	1.40322	0.88582
1.7305	0.289075	1.11615				0.344754	0.375987	2.36569
2.18011	0.52526	0.532827				0.469746	1.22616	0.00425622
									1.48968
									0.480953
									0.263886
									0.251117
									0.774633
									1.17897
									0.923601
									0.90232
									1.9451
									0.600128
									0.919345
									0.519259
									0.48521
									2.79208
									0.744839
									1.02575
									0.255373
									1.04278
									3.27729
									0.0247718
									0.901876
									0.0665168
									0.191752
									1.6909
									0.224322
									0.107344
									0.210101
									0.116978
									0.945877
									0.592729
									0.164906
									0.132841
									0.305611
									0.438452
									2.12929
									2.36887
									0.239574

## Sheet: Figure 3E
	Synapses	DF/F0 Pre	DF/F0 Post
	1	0.290016	0.887986
	2	0.908653	1.34409
	3	1.10638	1.08081
	4	1.28239	2.04878
	5	1.44477	1.52726
	6	0.664422	0.905587
	7	1.07181	1.37621
	8	0.450318	1.02018
	9	0.74195	1.03344
	10	1.67489	1.86053
	11	0.893849	0.731895
	12	0.896249	1.07416
	13	0.86041	1.13867
	14	1.33522	1.29433
	15	0.519505	0.740375
	16	1.49754	0.901507
	17	0.563032	1.56024
	18	0.674693	1.06979
	19	0.539159	0.519978
	20	0.814898	1.05177
	21	0.60789	1.16741
	22	0.554172	0.661069
	23	0.132245	0.17179
	24	1.62566	3.13233
	25	1.36605	1.95149

## Sheet: Figure 3F
		Bin Center (DF/F0)	Pre-stim	Post-stim
		0	0.8	0.8
		0.4	18.4	19.2
		0.8	30.4	35.2
		1.2	22.4	22.4
		1.6	15.2	15.2
		2	7.2	3.2
		2.4	4	0.8
		2.8	0	1.6
		3.2	0.8	0.8
		3.6	0.8	0
		4	0	0
		4.4	0	0.8

## Sheet: Figure 3G
			DF/F0 pre	(DF/F0 post) - (DF/F0 pre)
	#Cell	#bouton
	1	1	1.48	0.228211
		2	1.12	-0.182381
		3	0.99	0.499173
		4	0.36	0.490871
		5	1.19	-0.28869
		6	1.15	-0.588699
		7	0.75	0.56257
		8	0.92	0.777463
		9	0.71	0.134431
	2	10	0.99	-0.707553
		11	0.43	-0.235117
		12	1.5	-0.721451
		13	1	-0.324389
		14	0.5	0.0303703
		15	1.49	-0.556488
		16	1.32	-0.313572
		17	1.02	-0.356509
		18	0.23	0.254164
		19	0.54	-0.0366673
		20	1.08	-0.742167
		21	0.31	-0.0832852
		22	0.32	0.111053
		23	1.45	-0.413621
		24	0.72	-0.148812
		25	1.24	-0.560676
		26	2.22	-1.59761
		27	1.66	-0.959499
	3	28	1.28	-0.13
		29	1.02	0.15
		30	0.93	-0.2
		31	0.99	0.15
		32	0.57	0.59
		33	1.51	-0.79
		34	0.37	0.09
		35	0.73	0.1
		36	0.31	0.21
		37	0.53	0.49
		38	1.09	-0.3
		39	1.44	-0.36
		40	0.29	-0.01
		41	1.26	-0.53
		42	1.13	-0.48
		43	0.99	-0.52
		44	0.81	-0.65
		45	1.28	0.06
		46	0.69	0.12
		47	1.62	-0.51
		48	0.6	0.11
		49	1.03	-0.24
	4	50	0.44	-0.233642
		51	1.28	-0.38167
		52	0.38	0.485815
		53	1.06	-0.204378
		54	0.39	0.00969227
		55	0.6	-0.204429
		56	1.42	-0.809333
		57	1.63	0.0714423
		58	1.86	0.719659
		59	1.06	-0.728311
		60	0.93	-0.707516
		61	0.94	-0.24878
	5	62	0.81	-0.07
		63	0.82	0.36
		64	0.91	1.02
		65	0.84	0.03
		66	1	0.85
		67	1.67	-0.03
		68	0.69	0.05
		69	1.93	-0.46
		70	0.76	0.3
		71	0.3	0.18
		72	1.38	0.2
		73	1.4	0.11
		74	0.84	0.6
		75	1.49	0.64
		76	2.34	-0.87
		77	1.97	-0.07
		78	2.55	-0.42
		79	3.18	-0.35
		80	0.71	1.02
		81	2.1	-0.41
		82	1.56	1.2
		83	2.21	0.21
		84	0.92	-0.33
		85	0.98	0.16
		86	1.39	0.21
		87	1.92	-0.16
		88	0.94	-0.02
		89	0.67	0.22
		90	0.25	0.59
	6	91	0.3	0.510342
		92	0.93	0.369838
		93	1.13	-0.0246929
		94	1.31	0.65175
		95	1.47	0.0667939
		96	0.68	0.204421
		97	1.09	0.257417
		98	0.46	0.485909
		99	0.76	0.247238
		100	2.1	-0.248165
		101	1.76	1.31033
		102	1.71	0.154369
		103	0.91	-0.140714
		104	0.91	0.149763
		105	0.88	0.235621
		106	1.36	-0.03837
		107	1.15	0.362122
		108	0.53	0.187446
		109	1.53	-0.513271
		110	0.57	0.850871
		111	0.69	0.335961
		112	0.76	1.03324
		113	2.14	0.570823
		114	1.56	0.582445
		115	0.55	-0.0177764
		116	0.83	0.200363
		117	2.55	-0.449092
		118	1.4	-0.303145
		119	1.11	-0.199448
		120	0.62	0.476661
		121	0.57	0.0899442
		122	0.13	0.0334602
		123	1.06	-0.578097
		124	1.39	0.496877
	7	125	0.99	-0.368895
		126	1.04	-0.154951
		127	1.01	0.189771
		128	1.94	0.475686
		129	1.98	-0.956173
		130	0.42	-0.0846902
		131	0.65	-0.218773
		132	0.94	0.220266
		133	0.61	0.0664954
		134	3.55	-1.62984

[truncated: 41 more sheets: Figure 3H, Figure 4C, Figure 4D, Figure 4E, Figure 4F, Figure 4G,H, Figure 4I,J, Figure 4K, Figure 4L, Figure 5C,D, Figure 5I,J, Figure 5K,L, Figure 5M, Figure 5N, Figure 6D, Figure 6G, Figure 7A, Figure 7B, Figure 7C, Figure 7D …]
